# Supplementary material for: Meta-analysis of the effectiveness and safety of Shenyankangfu tablets combined with losartan potassium in the treatment of chronic glomerulonephritis
Source: PLoS One. 2022 Oct 10;17(10):e0275735. doi: 10.1371/journal.pone.0275735 (PMC9550056; doi:10.1371/journal.pone.0275735)
Supplement: S1 Data — (XLSX) [file pone.0275735.s002.xlsx]

## Sheet: Sheet1
serum creatinine							24-hour urinary protein quantity
	Mean±SD	SD	Total	Mean±SD	SD	Total		Mean±SD	SD	Total	Mean±SD	SD	Total
Chen SY2021	90.35+6.55	6.55	40	106.35+8.25	8.25	40	Chen SY2021	1.48±0.25	0.25	40	2.35±0.35	0.35	40
Li HX 2017	91.4+16.2	16.2	120	92.1+18.6	18.6	120	Guo YM 2018	1.26±0.35	0.35	63	2.03±0.58	0.58	63
Li XD 2017	75.4+10.31	10.31	34	73.25+11.82	11.82	34	Li HX 2017	0.66±0.37	0.37	120	0.93±0.5	0.5	120
Pan HX 2019	68.11+14.27	14.27	50	75.01+18.56	18.56	50	Li XD 2017	0.66±0.37	0.37	34	0.95±0.51	0.51	34
Qiu H 2017	92+18.5	18.5	60	91.3+16.1	16.1	60	Lv TH 2020	0.7±0.2	0.2	44	1±0.5	0.5	44
Qiu J 2018	63.2+2.8	2.8	30	62.8+3.1	3.1	30	Pan HX 2019	0.92±0.23	0.23	50	1.24±0.42	0.42	50
Su Y 2019	69.88+12.32	12.32	60	87.54+15.62	15.62	60	Qiu H 2017	0.65±0.36	0.36	60	0.92±0.49	0.49	60
Wang XL 2018	91.41+9.04	9.04	40	97.7+14.23	14.23	40	Qiu J 2018	0.31±0.12	0.12	30	0.82±0.64	0.64	30
Wu Y 2016	109+30	30	50	109+35	35	50	Su Y 2019	1.62±1.23	1.23	60	3.02±1.47	1.47	60
Yan H 2018	63.2+2.80	2.8	40	62.8+3.1	3.1	40	Wang XL 2018	0.81±0.12	0.12	40	1.16±0.19	0.19	40
Zhao D 2017	91+8	8	49	106+9	9	49	Yan H 2018	0.31±0.12	0.12	40	0.82±0.64	0.64	40
Zheng BL 2014	91.4+16.2	16.2	41	92.1+18.6	18.6	41	Yu GA 2017	0.36±0.09	0.09	45	0.54±0.17	0.17	45
							Zhao D 2017	1.5±1	1	49	2.2±1	1	49
							Zheng BL 2014	0.66±0.37	0.37	41	0.93±0.5	0.5	41
								Effective Rate
								Events	Total	Events	Total
blood urea nitrogen							Chen SY2021	38	40	30	40
	Mean±SD	SD	Total	Mean±SD	SD	Total	Li HX 2017	114	120	94	120
Chen SY2021	5.85+0.75	0.75	40	7.1+0.6	0.6	40	Li MB 2017	32	34	27	34
Li HX 2017	5.98+1.32	1.32	120	5.9+1.12	1.12	120	Li XD 2017	29	34	21	34
Li XD 2017	6.4+0.89	0.89	34	5.94+1.01	1.01	34	Lv TH 2020	43	44	38	44
Qiu H 2017	5.89+1.11	1.11	60	5.97+1.31	1.31	60	Pan HX 2019	48	50	39	50
Qiu J 2018	5+1.3	1.3	30	6+1.2	1.2	30	Qiu H 2017	57	60	47	60
Su Y 2019	2.13+1.01	1.01	60	3.98+1.56	1.56	60	Qiu J 2018	27	30	21	30
Wang XL 2018	8+2.2	2.2	50	8.1+2.1	2.1	50	Su Y 2019	50	60	45	60
Wu Y 2016	63.2+2.8	2.8	40	62.8+3.1	3.1	40	Wang XL 2018	38	40	32	40
Yan H 2018	6+1	1	49	7+1.1	1.1	49	Wu Y 2016	46	50	34	50
Zhao D 2017	5.98+1.77	1.77	41	5.9+1.12	1.12	41	Xu ZY 2016	48	50	46	50
Zheng BL 2014							Yan H 2018	27	30	21	30
urine NAG enzyme							Zhao D 2017	44	49	34	49
	Mean±SD	SD	Total	Mean±SD	SD	Total	Zheng BL 2014	33	41	25	41
Chen SY2021	15.05	6.3	40	25.3	5.75	40
Li HX 2017	15.2	10.2	120	23.6	10.4	120
Qiu H 2017	15.1	10.1	60	23.5	10.3	60
Zhao D 2017	15	8	49	24	9	49
Zheng BL 2014	15.2	10.2	41	23.6	10.4	41
								adverse reaction
								Events	Total	Events	Total
							Chen SY2021	2	40	11	40
							Li HX 2017	10	120	21	120
							Li MB 2017	3	34	6	34
							Lv TH 2020	2	44	8	44
							Pan HX 2019	4	50	5	50
							Qiu H 2017	5	60	10	60
							LKN-leukotoxin-11
								Mean±SD	SD	Total	Mean±SD	SD	Total
							Chen SY2021	71.85±10.55	10.55	40	135.45±18.45	18.45	40
							Guo YM 2018	72.02±10.48	10.48	63	135.25±20.95	20.95	63
							Su Y 2019	69.38±20.02	20.02	60	98.56±19.63	19.63	60
							Wang XL 2018	96.08±23.67	23.67	40	128.17±34.03	34.03	40
							Wu Y 2016	71±20	20	50	132±44	44	50
